# Supplementary material for: Cholinesterase inhibitors and reduced risk of hospitalization and mortality in patients with Alzheimer's dementia and heart failure
Source: Eur Heart J Cardiovasc Pharmacother. 2025 Jan 7;11(1):22–33. doi: 10.1093/ehjcvp/pvae091 (PMC11805694; doi:10.1093/ehjcvp/pvae091)
Supplement: pvae091_Supplemental_Files [file pvae091_supplemental_files.zip]

Archive with 8 entries (8 files):
- Supplementary figure 1.docx
- Supplementary figure 2.docx
- Supplementary table 1.pdf
- Supplementary table 2.pdf
- Supplementary table 3.docx
- Supplementary table 4.docx
- Supplementary table 5.docx
- Supplementary table 6.docx
